# Supplementary material for: In silico identification of single nucleotide variations at CpG sites regulating CpG island existence and size
Source: Sci Rep. 2022 Mar 4;12:3574. doi: 10.1038/s41598-022-05198-8 (PMC8897451; doi:10.1038/s41598-022-05198-8)
Supplement: Supplementary file 1 — Supplementary Data 1. [file 41598_2022_5198_MOESM1_ESM.xlsx]

## Sheet: BP top 10
Category	Term	Count	%	PValue	Genes	List Total	Pop Hits	Pop Total	Fold Enrichment	Bonferroni	Benjamini	FDR
GOTERM_BP_DIRECT	GO:0042632~cholesterol homeostasis	4	26.6667	1.86534e-05	PCSK9, APOE, APOB, LDLR	15	64	16792	69.9667	0.0064704	0.00259762	0.00258269
GOTERM_BP_DIRECT	GO:0008203~cholesterol metabolic process	4	26.6667	2.23933e-05	PCSK9, APOE, APOB, LDLR	15	68	16792	65.851	0.00776266	0.00259762	0.00258269
GOTERM_BP_DIRECT	GO:0042159~lipoprotein catabolic process	3	20	3.86928e-06	APOE, APOB, LDLR	15	4	16792	839.6	0.0013456	0.00134651	0.00133877
GOTERM_BP_DIRECT	GO:0042157~lipoprotein metabolic process	3	20	0.000446065	PCSK9, APOE, APOB	15	38	16792	88.3789	0.143812	0.0388077	0.0385846
GOTERM_BP_DIRECT	GO:0006898~receptor-mediated endocytosis	3	20	0.0101746	APOE, APOB, LDLR	15	186	16792	18.0559	0.97153	0.393418	0.391157
GOTERM_BP_DIRECT	GO:0043066~negative regulation of apoptotic process	3	20	0.0537688	FAS, TIMP1, MMP9	15	455	16792	7.3811	1	0.911476	0.906238
GOTERM_BP_DIRECT	GO:0032805~positive regulation of low-density lipoprotein particle receptor catabolic process	2	13.3333	0.00166682	PCSK9, APOE	15	2	16792	1119.47	0.440401	0.11601	0.115344
GOTERM_BP_DIRECT	GO:0034383~low-density lipoprotein particle clearance	2	13.3333	0.00665179	APOB, LDLR	15	8	16792	279.867	0.901977	0.371881	0.369744
GOTERM_BP_DIRECT	GO:0042158~lipoprotein biosynthetic process	2	13.3333	0.00748037	APOE, APOB	15	9	16792	248.77	0.926682	0.371881	0.369744
GOTERM_BP_DIRECT	GO:0034374~low-density lipoprotein particle remodeling	2	13.3333	0.00913561	APOE, APOB	15	11	16792	203.539	0.958984	0.393418	0.391157

## Sheet: CC top 10
Category	Term	Count	%	PValue	Genes	List Total	Pop Hits	Pop Total	Fold Enrichment	Bonferroni	Benjamini	FDR
GOTERM_CC_DIRECT	GO:0034362~low-density lipoprotein particle	3	20	4.9609e-05	APOE, APOB, LDLR	15	14	18224	260.343	0.00391154	0.00195956	0.0016619
GOTERM_CC_DIRECT	GO:0010008~endosome membrane	3	20	0.00860822	SORT1, APOB, LDLR	15	185	18224	19.7016	0.494897	0.0755611	0.0640834
GOTERM_CC_DIRECT	GO:0043025~neuronal cell body	4	26.6667	0.00161635	SORT1, CYBA, APOE, APOB	15	315	18224	15.4277	0.119966	0.0255384	0.0216591
GOTERM_CC_DIRECT	GO:0009986~cell surface	4	26.6667	0.00745521	SORT1, FAS, PCSK9, LDLR	15	542	18224	8.9663	0.44632	0.0736202	0.0624374
GOTERM_CC_DIRECT	GO:0005769~early endosome	5	33.3333	2.20222e-05	SORT1, PCSK9, APOE, APOB, LDLR	15	229	18224	26.5269	0.00173826	0.00173976	0.00147549
GOTERM_CC_DIRECT	GO:0016020~membrane	5	33.3333	0.0786843	FAS, CYBA, KSR2, APOE, LDLR	15	2200	18224	2.76121	0.998457	0.327161	0.277466
GOTERM_CC_DIRECT	GO:0005794~Golgi apparatus	6	40	0.000329414	SORT1, PCSK9, CYBA, APOE, APOB, LDLR	15	863	18224	8.44681	0.0256922	0.00867456	0.00735691
GOTERM_CC_DIRECT	GO:0005615~extracellular space	6	40	0.00249122	FLT1, PCSK9, TIMP1, APOE, APOB, MMP9	15	1347	18224	5.41173	0.178852	0.0328011	0.0278186
GOTERM_CC_DIRECT	GO:0070062~extracellular exosome	6	40	0.0518278	FAS, TIMP1, APOE, APOB, MMP9, ACAT1	15	2811	18224	2.59324	0.985069	0.227467	0.192915
GOTERM_CC_DIRECT	GO:0005886~plasma membrane	8	53.3333	0.0226119	FLT1, SORT1, FAS, PCSK9, CYBA, APOE, APOB, LDLR	15	4121	18224	2.35852	0.835829	0.127596	0.108214

## Sheet: MF top 10
Category	Term	Count	%	PValue	Genes	List Total	Pop Hits	Pop Total	Fold Enrichment	Bonferroni	Benjamini	FDR
GOTERM_MF_DIRECT	GO:0070326~very-low-density lipoprotein particle receptor binding	2	13.3333	0.00331351	PCSK9, APOE	15	4	16881	562.7	0.250803	0.144138	0.140824
GOTERM_MF_DIRECT	GO:0017127~cholesterol transporter activity	2	13.3333	0.0123732	APOE, APOB	15	15	16881	150.053	0.661483	0.269116	0.26293
GOTERM_MF_DIRECT	GO:0030169~low-density lipoprotein particle binding	2	13.3333	0.0123732	PCSK9, LDLR	15	15	16881	150.053	0.661483	0.269116	0.26293
GOTERM_MF_DIRECT	GO:0005319~lipid transporter activity	2	13.3333	0.0164659	APOE, APOB	15	20	16881	112.54	0.764125	0.286506	0.27992
GOTERM_MF_DIRECT	GO:0005543~phospholipid binding	2	13.3333	0.0690342	APOE, APOB	15	86	16881	26.1721	0.998017	0.716097	0.699635
GOTERM_MF_DIRECT	GO:0002020~protease binding	2	13.3333	0.0806118	TIMP1, LDLR	15	101	16881	22.2851	0.999333	0.716097	0.699635
GOTERM_MF_DIRECT	GO:0050750~low-density lipoprotein particle receptor binding	3	20	7.61377e-05	PCSK9, APOE, APOB	15	16	16881	211.012	0.00660234	0.00662398	0.00647171
GOTERM_MF_DIRECT	GO:0042802~identical protein binding	4	26.6667	0.0219541	FAS, APOE, LDLR, MMP9	15	749	16881	6.01015	0.855039	0.318335	0.311017
GOTERM_MF_DIRECT	GO:0046872~metal ion binding	5	33.3333	0.08231	REST, CYBA, TIMP1, KSR2, ACAT1	15	2069	16881	2.71967	0.999432	0.716097	0.699635
GOTERM_MF_DIRECT	GO:0005515~protein binding	12	80	0.0401263	REST, FLT1, SORT1, FAS, PCSK9, CYBA, TIMP1, APOE, APOB, SH2B3, LDLR, MMP9	15	8785	16881	1.53726	0.971645	0.498712	0.487248

## Sheet: Disease Top 10
Category	Term	Count	%	PValue	Genes	List Total	Pop Hits	Pop Total	Fold Enrichment	Bonferroni	Benjamini	FDR
GAD_DISEASE_CLASS	Reproduction	7	46.6667	0.000289616	FLT1, FAS, TIMP1, APOE, APOB, LDLR, MMP9	15	960	12971	6.30535	0.00520027	0.000805965	0.000289616
GAD_DISEASE_CLASS	Renal	8	53.3333	0.000313431	FLT1, FAS, PCSK9, CYBA, APOE, APOB, LDLR, MMP9	15	1417	12971	4.88205	0.00562675	0.000805965	0.000313431
GAD_DISEASE_CLASS	Psychological	8	53.3333	0.00239142	SORT1, PCSK9, KSR2, APOE, APOB, LDLR, MMP9, ACAT1	15	1974	12971	3.50449	0.0421816	0.00430456	0.00239142
GAD_DISEASE_CLASS	Infection	9	60	0.000664781	FLT1, FAS, CYBA, TIMP1, APOE, APOB, LDLR, MMP9, ACAT1	15	2154	12971	3.61309	0.0118987	0.00149576	0.000664781
GAD_DISEASE_CLASS	Immune	9	60	0.00604905	FLT1, FAS, CYBA, TIMP1, KSR2, APOE, APOB, SH2B3, MMP9	15	2986	12971	2.60636	0.103461	0.00777735	0.00604905
GAD_DISEASE_CLASS	Cancer	10	66.6667	0.0019231	FLT1, SORT1, FAS, PCSK9, CYBA, TIMP1, APOE, APOB, LDLR, MMP9	15	3197	12971	2.70483	0.0340556	0.00384619	0.0019231
GAD_DISEASE_CLASS	Cardiovascular	11	73.3333	0.00359664	FLT1, SORT1, FAS, PCSK9, CYBA, TIMP1, APOE, APOB, SH2B3, LDLR, MMP9	15	4266	12971	2.22974	0.0627978	0.00588541	0.00359664
GAD_DISEASE_CLASS	Pharmacogenomic	12	80	6.45832e-06	REST, FLT1, FAS, PCSK9, CYBA, TIMP1, KSR2, APOE, APOB, LDLR, MMP9, ACAT1	15	2717	12971	3.81921	0.000116243	6.97293e-05	1.16216e-05
GAD_DISEASE_CLASS	Neurological	12	80	1.2183e-05	REST, FLT1, SORT1, FAS, PCSK9, CYBA, TIMP1, APOE, APOB, LDLR, MMP9, ACAT1	15	2890	12971	3.59059	0.000219272	7.30981e-05	1.2183e-05
GAD_DISEASE_CLASS	Metabolic	12	80	0.00444045	FLT1, SORT1, FAS, PCSK9, CYBA, KSR2, APOE, APOB, SH2B3, LDLR, MMP9, ACAT1	15	5263	12971	1.97165	0.0769815	0.00666067	0.00444045
